# Supplementary material for: Shape and Morphology of the Sella Turcica in Patients with Trisomy 21—A Systematic Review
Source: Diagnostics (Basel). 2025 Dec 21;16(1):22. doi: 10.3390/diagnostics16010022 (PMC12785798; doi:10.3390/diagnostics16010022)
Supplement: Supplementary file 1 [file diagnostics-16-00022-s001.zip]

Archive with 1 entries (1 files):
- diagnostics-4016435-supplementary.pdf
